# Supplementary material for: Mineralocorticoid Receptor Antagonists in Heart Failure with Preserved Ejection Fraction: A Systematic Review and Meta-Analysis
Source: J Clin Med. 2025 May 21;14(10):3598. doi: 10.3390/jcm14103598 (PMC12112577; doi:10.3390/jcm14103598)
Supplement: Supplementary file 1 [file jcm-14-03598-s001.zip]

Archive with 4 entries (4 files):
- Supplement S1 - search terms .pdf
- Supplement S2 forest plots and funnel plots.pdf
- Table S1 - baseline characteristics.pdf
- Table S2 - ROB.pdf
